# Supplementary material for: Photocatalytic Synthesis of Coumarin Derivatives Using Visible-Light-Responsive Strawberry Dye-Sensitized Titanium Dioxide Nanoparticles
Source: Nanomaterials (Basel). 2023 Nov 22;13(23):3001. doi: 10.3390/nano13233001 (PMC10707762; doi:10.3390/nano13233001)
Supplement: Supplementary file 1 [file nanomaterials-13-03001-s001.zip]

Archive with 1 entries (1 files):
- nanomaterials-2632274-supplementary.pdf
